# Supplementary material for: Streamlined and quantitative detection of chimerism using digital PCR
Source: Sci Rep. 2022 Jun 17;12:10223. doi: 10.1038/s41598-022-14467-5 (PMC9206010; doi:10.1038/s41598-022-14467-5)
Supplement: Supplementary file 2 — Supplementary Information 1. [file 41598_2022_14467_MOESM2_ESM.xlsx]

## Sheet: Table1 temp gradient
Supplementary Table 1: Temperature gradient (Pertinent to Figure 2b-e, Supplementary Figure 1, Supplementary Figure 2)
Sample information			Measured (ddPCR)									Expected (nanodrop)
			Droplets							copies/ul		copies/ul
Name	Temp	Preparation	Ch1+Ch2+	Ch1+Ch2-	Ch1-Ch2+	Ch1-Ch2-	Total	Ch1 total	Ch2 total	Ch1	Ch2	Total	Ch1	Ch2
Mixed	58	Ear punches x 8; column prep; elute 200 ul; nano drop CD1 195 ng/ul; nano drop BL6 83 ng/ul; reaction conc. 4 ng/ul (8 ng/ul combined);	5137	2617	2590	1328	11672	7754	7727	1284.25	1276.17	2670	1335	1335
BL6			0	0	9235	4540	13775	0	9235	0	1305.8	1335	0	1335
CD1			0	9587	0	4531	14118	9587	0	1337.07	0	1335	1335	0
NTC			0	0	0	17828	17828	0	0	0	0	0	0	0
Mixed	60		5844	2763	2598	1239	12444	8607	8442	1384.17	1334.64	2670	1335	1335
BL6			3	0	10300	4775	15078	3	10303	0.2341	1352.76	1335	0	1335
CD1			0	10825	0	4962	15787	10825	0	1361.62	0	1335	1335	0
NTC			0	0	0	16958	16958	0	0	0	0	0	0	0
Mixed	62		6947	3308	3139	1553	14947	10255	10086	1363.12	1321.49	2670	1335	1335
BL6			0	0	11657	5692	17349	0	11657	0	1311.14	1335	0	1335
CD1			0	10134	0	4992	15126	10134	0	1304.21	0	1335	1335	0
NTC			0	0	0	19473	19473	0	0	0	0	0	0	0
Mixed	64		7436	3751	3569	1834	16590	11187	11005	1319.82	1280.84	2670	1335	1335
BL6			1	1	10947	5668	16617	2	10948	0.141607	1265.19	1335	0	1335
CD1			0	10410	0	5134	15544	10410	0	1303.28	0	1335	1335	0
NTC			0	0	0	16512	16512	0	0	0	0	0	0	0
Mixed	66		Not gated			16047	16047	0	0	0	0	2670	1335	1335
BL6			Not gated			18208	18208	0	0	0	0	1335	0	1335
CD1			Not gated			19511	19511	0	0	0	0	1335	1335	0
NTC			Not gated			20470	20470	0	0	0	0	0	0	0
Mixed	68		Not gated			17295	17295	0	0	0	0	2670	1335	1335
BL6			Not gated			18628	18628	0	0	0	0	1335	0	1335
CD1			Not gated			18982	18982	0	0	0	0	1335	1335	0
NTC			Not gated			19556	19556	0	0	0	0	0	0	0

## Sheet: Table2 mouse strain
Supplementary Table 2: Mouse strains (Pertinent to Figure 2f)
Sample information		Measured (ddPCR)
		Droplets							copies/ul
Name	Preparation	Ch1+Ch2+	Ch1+Ch2-	Ch1-Ch2+	Ch1-Ch2-	Total	Ch1 total	Ch2 total	Ch1	Ch2
CD1	Ear punches x 1-2; column prep; elute 100 ul; load 5 ul per 25 ul reaction	0	5186	0	12245	17431	5186	0	415.45	0
BALBc	Ear punches x 1-2; column prep; elute 100 ul; load 5 ul per 25 ul reaction	0	7679	0	6952	14631	7679	0	875.427	0
FVB	Ear punches x 1-2; column prep; elute 100 ul; load 5 ul per 25 ul reaction	0	8219	0	7380	15599	8219	0	880.51	0
NSG	Ear punches x 1-2; column prep; elute 100 ul; load 5 ul per 25 ul reaction	0	6235	0	11299	17534	6235	0	516.974	0
BL6	Ear punches x 1-2; column prep; elute 100 ul; load 5 ul per 25 ul reaction	0	0	8553	9324	17877	0	8553	0	765.792
129	100k-1000k cells (mESCs); column prep; elute 100 ul; load 5 ul per 25 ul reaction	1	0	6794	9853	16648	1	6795	0.0706695	617.075
DBA2J	Ear punches x 1-2; column prep; elute 100 ul; load 5 ul per 25 ul reaction	0	0	8107	9111	17218	0	8107	0	748.792
C3H	100k-1000k cells (mESCs); column prep; elute 100 ul; load 5 ul per 25 ul reaction	0	0	7390	10222	17612	0	7390	0	640.045
CD1xDBA2J	Ear punches x 1-2; column prep; elute 100 ul; load 5 ul per 25 ul reaction	7661	3385	3415	1582	16043	11046	11076	1372.28	1379.36

## Sheet: Table3 dilution matrix
Supplementary Table 3: Dilution matrix (Pertinent to Figure 3, Supplementary Figure 3, Supplementary Figure 4)
Sample information					Measured (ddPCR)									Expected (nanodrop)
					Droplets							copies/ul		copies/ul
Group	Series	%Low	Preparation	Replicate	Ch1+Ch2+	Ch1+Ch2-	Ch1-Ch2+	Ch1-Ch2-	Total	Ch1 total	Ch2 total	Ch1	Ch2	Total	Ch1	Ch2
1	CD1 low; BL6 high	0.2	Ear punches x 8 (same as Table 1); column prep; elute 200 ul; nano drop CD1 195 ng/ul; nano drop BL6 83 ng/ul;	1	3947	859	7065	1546	13417	4806	11012	521.744	2022.32	2670	534	2136
		0.04		1	1147	173	11142	1470	13932	1320	12289	117.105	2514.9	2670	106.8	2563.2
		0.008		1	214	33	11272	1831	13350	247	11486	21.9708	2316.23	2670	21.36	2648.64
		0.0016		1	30	3	13323	1774	15130	33	13353	2.5688	2519.71	2670	4.272	2665.73
		0.00032		1	14	3	15747	1947	17711	17	15761	1.12978	2595.71	2670	0.8544	2669.15
		0		1	1	2	14192	2093	16288	3	14193	0.216708	2412.79	2670	0	2670
	BL6 low; CD1 high	0.2		1	5400	9623	946	1914	17883	15023	6346	2156.5	515.637	2670	2136	534
		0.04		1	1490	14977	189	1773	18429	16467	1679	2635.25	112.385	2670	2563.2	106.8
		0.008		1	244	13752	31	1758	15785	13996	275	2561.65	20.6766	2670	2648.64	21.36
		0.0016		1	77	16616	7	1930	18630	16693	84	2663.1	5.31653	2670	2665.73	4.272
		0.00032		1	13	15428	0	1878	17319	15441	13	2613.64	0.883415	2670	2669.15	0.8544
		0		1	1	15449	0	1927	17377	15450	1	2587.27	0.0677047	2670	2670	0
2	CD1 low; BL6 high	0.2		1	589	1169	5159	9343	16260	1758	5748	134.614	513.165	667	133.4	533.6
		0.04		1	183	230	7001	9519	16933	413	7184	29.0501	649.529	667	26.68	640.32
		0.008		1	43	51	7486	9953	17533	94	7529	6.3244	660.117	667	5.336	661.664
		0.0016		1	10	12	7156	9673	16851	22	7166	1.53696	651.567	667	1.0672	665.933
		0.00032		1	1	5	8177	11027	19210	6	8178	0.367513	652.507	667	0.21344	666.787
		0		1	0	0	8122	11338	19460	0	8122	0	635.531	667	0	667
	BL6 low; CD1 high	0.2		1	652	5755	1186	10241	17834	6407	1838	523.68	127.962	667	533.6	133.4
		0.04		1	186	7483	222	10475	18366	7669	408	635.927	26.4299	667	640.32	26.68
		0.008		1	41	7809	55	10622	18527	7850	96	648.397	6.11188	667	661.664	5.336
		0.0016		1	7	8197	5	9644	17853	8204	12	723.903	0.791038	667	665.933	1.0672
		0.00032		1	0	6984	4	9159	16147	6984	4	666.542	0.291476	667	666.787	0.21344
		0		1	1	8128	0	9890	18019	8129	1	705.768	0.0652924	667	667	0
3	CD1 low; BL6 high	0.2		1	35	356	1342	14777	16510	391	1377	28.1971	102.457	133	26.6	106.4
		0.04		1	6	95	1801	15294	17196	101	1807	6.93032	130.616	133	5.32	127.68
		0.008		1	4	20	1781	13278	15083	24	1785	1.87349	148.182	133	1.064	131.936
		0.0016		1	0	1	2102	17603	19706	1	2102	0.0597027	132.702	133	0.2128	132.787
		0.00032		1	0	0	1953	16265	18218	0	1953	0	133.405	133	0.04256	132.957
		0		1	0	0	1887	16932	18819	0	1887	0	124.308	133	0	133
	BL6 low; CD1 high	0.2		1	34	1626	395	16683	18738	1660	429	109.132	27.248	133	106.4	26.6
		0.04		1	8	2224	79	17781	20092	2232	87	138.539	5.10527	133	127.68	5.32
		0.008		1	1	1998	16	15805	17820	1999	17	139.98	1.12287	133	131.936	1.064
		0.0016		1	0	2245	6	17046	19297	2245	6	145.508	0.365856	133	132.787	0.2128
		0.00032		1	0	2054	3	16462	18519	2054	3	138.306	0.190599	133	132.957	0.04256
		0		1	0	1781	0	12475	14256	1781	0	157.001	0	133	133	0
4	CD1 low; BL6 high	0.2		1	4	60	262	14661	14987	64	266	5.03472	21.0684	26.7	5.34	21.36
		0.04		1	0	19	435	18183	18637	19	435	1.2	27.7851	26.7	1.068	25.632
		0.008		1	0	3	468	15692	16163	3	468	0.218384	34.5676	26.7	0.2136	26.4864
		0.0016		1	0	4	344	16481	16829	4	344	0.279663	24.2973	26.7	0.04272	26.6573
		0		1	0	0	388	18135	18523	0	388	0	24.9052	26.7	0	26.7
	BL6 low; CD1 high	0.2		1	4	460	115	17927	18506	464	119	29.8737	7.58954	26.7	21.36	5.34
		0.04		1	0	636	34	18790	19460	636	34	39.0923	2.0573	26.7	25.632	1.068
		0.008		1	0	583	6	17181	17770	583	6	39.2451	0.3973	26.7	26.4864	0.2136
		0.0016		1	0	690	0	16564	17254	690	0	48.0145	0	26.7	26.6573	0.04272
		0		1	0	728	0	19153	19881	728	0	43.8884	0	26.7	26.7	0
5	CD1 low; BL6 high	0.2		1	2	21	105	16645	16773	23	107	1.61434	7.5291	8.33	1.666	6.664
		0.04		1	0	11	106	18701	18818	11	106	0.687903	6.64568	8.33	0.3332	7.9968
		0.008		1	0	1	142	19066	19209	1	142	0.0612474	8.72921	8.33	0.06664	8.26336
		0		1	0	1	151	19245	19397	1	151	0.0606538	9.19432	8.33	0	8.33
	BL6 low; CD1 high	0.2		1	1	140	36	19775	19952	141	37	8.34359	2.18373	8.33	6.664	1.666
		0.04		1	0	220	12	19822	20054	220	12	12.9776	0.704192	8.33	7.9968	0.3332
		0.008		1	0	220	1	19141	19362	220	1	13.4441	0.0607634	8.33	8.26336	0.06664
		0		1	0	165	0	17369	17534	165	0	11.1233	0	8.33	8.33	0
1	CD1 low; BL6 high	0.2		2	4200	873	6734	1460	13267	5073	10934	566.915	2044.85	2670	534	2136
		0.04		2	1189	163	11617	1565	14534	1352	12806	114.869	2505.32	2670	106.8	2563.2
		0.008		2	284	39	13800	1711	15834	323	14084	24.2471	2591.23	2670	21.36	2648.64
		0.0016		2	38	8	14627	1828	16501	46	14665	3.28424	2583.33	2670	4.272	2665.73
		0.00032		2	13	0	13212	1474	14699	13	13225	1.04095	2705.65	2670	0.8544	2669.15
		0		2	3	0	13969	1989	15961	3	13972	0.221148	2450.02	2670	0	2670
	BL6 low; CD1 high	0.2		2	5431	9690	1023	1870	18014	15121	6454	2151.59	521.88	2670	2136	534
		0.04		2	1373	14283	177	1807	17640	15656	1550	2570.65	108.201	2670	2563.2	106.8
		0.008		2	249	13647	27	1822	15745	13896	276	2519.86	20.8057	2670	2648.64	21.36
		0.0016		2	50	14326	5	1543	15924	14376	55	2742.19	4.07045	2670	2665.73	4.272
		0.00032		2	12	15024	2	1602	16640	15036	14	2752.13	0.990236	2670	2669.15	0.8544
		0		2	0	9134	0	1326	10460	9134	0	2429.87	0	2670	2670	0
2	CD1 low; BL6 high	0.2		2	534	1074	4864	8652	15124	1608	5398	132.246	519.388	667	133.4	533.6
		0.04		2	193	253	7293	10533	18272	446	7486	29.0727	620.142	667	26.68	640.32
		0.008		2	42	60	7053	9966	17121	102	7095	7.0299	629.558	667	5.336	661.664
		0.0016		2	10	9	7315	10476	17810	19	7325	1.25575	623.311	667	1.0672	665.933
		0.00032		2	1	3	7189	9594	16787	4	7190	0.280362	657.829	667	0.21344	666.787
		0		2	0	0	7866	11054	18920	0	7866	0	632.267	667	0	667
	BL6 low; CD1 high	0.2		2	579	5052	1045	8616	15292	5631	1624	540.274	132.085	667	533.6	133.4
		0.04		2	191	7710	235	10604	18740	7901	426	644.129	27.0523	667	640.32	26.68
		0.008		2	37	7090	45	9710	16882	7127	82	645.256	5.72833	667	661.664	5.336
		0.0016		2	9	8156	12	9734	17911	8165	21	715.951	1.38018	667	665.933	1.0672
		0.00032		2	2	7538	1	9390	16931	7540	3	693.405	0.208477	667	666.787	0.21344
		0		2	0	7313	1	9206	16520	7313	1	687.774	0.0712171	667	667	0
3	CD1 low; BL6 high	0.2		2	18	314	1095	12924	14351	332	1113	27.5366	94.9743	133	26.6	106.4
		0.04		2	6	67	1481	14109	15663	73	1487	5.49595	117.354	133	5.32	127.68
		0.008		2	2	25	1784	13333	15144	27	1786	2.09938	147.634	133	1.064	131.936
		0.0016		2	3	3	1766	16419	18191	6	1769	0.388103	120.359	133	0.2128	132.787
		0.00032		2	0	1	1784	16577	18362	1	1784	0.0640727	120.243	133	0.04256	132.957
		0		2	0	1	1981	17511	19493	1	1981	0.060355	126.081	133	0	133
	BL6 low; CD1 high	0.2		2	31	1564	352	16134	18081	1595	383	108.647	25.1883	133	106.4	26.6
		0.04		2	5	1748	54	15858	17665	1753	59	122.955	3.93592	133	127.68	5.32
		0.008		2	1	2061	23	17421	19506	2062	24	131.443	1.44841	133	131.936	1.064
		0.0016		2	0	1944	7	15614	17565	1944	7	137.991	0.46894	133	132.787	0.2128
		0.00032		2	1	1772	1	15127	16901	1773	2	130.383	0.139227	133	132.957	0.04256
		0		2	0	2124	0	15720	17844	2124	0	149.098	0	133	133	0
4	CD1 low; BL6 high	0.2		2	0	83	265	16066	16414	83	265	5.9641	19.1488	26.7	5.34	21.36
		0.04		2	0	15	369	16739	17123	15	369	1.03106	25.6301	26.7	1.068	25.632
		0.008		2	0	3	415	16398	16816	3	415	0.209903	29.3982	26.7	0.2136	26.4864
		0.0016		2	0	1	407	18625	19033	1	407	0.0618138	25.4304	26.7	0.04272	26.6573
		0		2	0	1	369	16756	17126	1	369	0.068697	25.6255	26.7	0	26.7
	BL6 low; CD1 high	0.2		2	6	498	128	18245	18877	504	134	31.8377	8.38106	26.7	21.36	5.34
		0.04		2	0	673	21	18583	19277	673	21	41.8071	1.28232	26.7	25.632	1.068
		0.008		2	0	579	3	16582	17164	579	3	40.3712	0.205647	26.7	26.4864	0.2136
		0.0016		2	0	727	1	19343	20071	727	1	43.4043	0.0586169	26.7	26.6573	0.04272
		0		2	0	628	0	16200	16828	628	0	44.7446	0	26.7	26.7	0
5	CD1 low; BL6 high	0.2		2	0	41	110	18091	18242	41	110	2.64716	7.11564	8.33	1.666	6.664
		0.04		2	0	5	153	18903	19061	5	153	0.308647	9.48147	8.33	0.3332	7.9968
		0.008		2	0	0	130	19100	19230	0	130	0	7.98026	8.33	0.06664	8.26336
		0		2	0	0	159	19560	19719	0	159	0	9.52467	8.33	0	8.33
	BL6 low; CD1 high	0.2		2	1	150	43	18037	18231	151	44	9.78481	2.84281	8.33	6.664	1.666
		0.04		2	0	198	12	19077	19287	198	12	12.14	0.732205	8.33	7.9968	0.3332
		0.008		2	0	250	2	19474	19726	250	2	15.0054	0.119287	8.33	8.26336	0.06664
		0		2	0	170	0	17786	17956	170	0	11.1914	0	8.33	8.33	0

## Sheet: Table4 neg controls
Supplementary Table 4: Negative controls (Pertinent to Figure 3d)
Sample information			Measured (ddPCR)									Expected (nanodrop)
			Droplets							copies/ul		copies/ul
Name	Preparation	Replicate	Ch1+Ch2+	Ch1+Ch2-	Ch1-Ch2+	Ch1-Ch2-	Total	Ch1 total	Ch2 total	Ch1	Ch2	Total	Ch1	Ch2
BL6-1	Ear punches x 4; column prep; elute 100 ul; nano drop 46 ng/ul; Reaction conc. 8 ng/ul;	1	0	0	13725	1872	15597	0	13725	0	2494.2	2670	0	2670
		2	0	0	13497	1544	15041	0	13497	0	2678.12	2670	0	2670
		3	0	0	14290	1386	15676	0	14290	0	2853.78	2670	0	2670
		4	0	0	11644	1747	13391	0	11644	0	2396.1	2670	0	2670
		5	0	0	10651	1867	12518	0	10651	0	2238.63	2670	0	2670
		6	1	0	11569	1799	13369	1	11570	0.0880032	2359.66	2670	0	2670
		7	0	0	9799	1535	11334	0	9799	0	2352.09	2670	0	2670
		8	0	0	13673	2125	15798	0	13673	0	2360.13	2670	0	2670
		9	0	0	14590	1503	16093	0	14590	0	2789.32	2670	0	2670
		10	1	0	16763	1869	18633	1	16764	0.0631408	2705.33	2670	0	2670
		11	0	0	16126	1905	18031	0	16126	0	2644.25	2670	0	2670
		12	0	0	14853	1970	16823	0	14853	0	2523.19	2670	0	2670
		13	1	0	14010	2652	16663	1	14011	0.0706059	2162.21	2670	0	2670
		14	0	0	14241	1371	15612	0	14241	0	2861.76	2670	0	2670
		15	0	0	16015	2356	18371	0	16015	0	2416.24	2670	0	2670
		16	0	0	15572	2026	17598	0	15572	0	2543.2	2670	0	2670
BL6-2	Ear punches x 4; column prep; elute 100 ul; nano drop 52 ng/ul; Reaction conc. 8 ng/ul;	1	0	0	15140	3237	18377	0	15140	0	2042.89	2670	0	2670
		2	0	0	16061	3505	19566	0	16061	0	2023.06	2670	0	2670
		3	0	0	15182	3039	18221	0	15182	0	2107.11	2670	0	2670
		4	1	0	13959	3454	17414	1	13960	0.0675608	1903.23	2670	0	2670
		5	0	0	15469	2056	17525	0	15469	0	2521.02	2670	0	2670
		6	0	0	16795	2065	18860	0	16795	0	2602.25	2670	0	2670
		7	0	0	14365	3113	17478	0	14365	0	2029.83	2670	0	2670
		8	0	0	13606	3171	16777	0	13606	0	1959.96	2670	0	2670
		9	2	0	14769	3190	17961	2	14771	0.13101	2033.16	2670	0	2670
		10	0	0	12572	2899	15471	0	12572	0	1970.12	2670	0	2670
		11	0	0	11811	2712	14523	0	11811	0	1974.17	2670	0	2670
		12	0	0	15138	2494	17632	0	15138	0	2300.97	2670	0	2670
		13	0	0	13081	2561	15642	0	13081	0	2128.9	2670	0	2670
		14	0	1	12499	2502	15002	1	12499	0.0784235	2106.7	2670	0	2670
		15	0	0	13326	2692	16018	0	13326	0	2098.15	2670	0	2670
		16	0	0	12091	2601	14692	0	12091	0	2036.95	2670	0	2670
BL6-3	Ear punches x 4; column prep; elute 100 ul; nano drop 59 ng/ul; Reaction conc. 8 ng/ul;	1	0	0	13537	3343	16880	0	13537	0	1905.01	2670	0	2670
		2	0	0	13877	3310	17187	0	13877	0	1937.89	2670	0	2670
		3	0	0	14103	2181	16284	0	14103	0	2365.18	2670	0	2670
		4	0	0	14609	4131	18740	0	14609	0	1778.99	2670	0	2670
		5	0	0	14745	2728	17473	0	14745	0	2184.81	2670	0	2670
		6	0	0	14322	2426	16748	0	14322	0	2272.98	2670	0	2670
		7	0	0	15860	2821	18681	0	15860	0	2224.02	2670	0	2670
		8	0	0	9575	2515	12090	0	9575	0	1847.18	2670	0	2670
		9	0	0	14365	3655	18020	0	14365	0	1876.92	2670	0	2670
		10	0	0	12587	3258	15845	0	12587	0	1860.87	2670	0	2670
		11	0	0	14808	2595	17403	0	14808	0	2238.89	2670	0	2670
		12	0	0	14701	2305	17006	0	14701	0	2351.16	2670	0	2670
		13	0	0	12808	2364	15172	0	12808	0	2187.17	2670	0	2670
		14	1	0	14926	2849	17776	1	14927	0.066185	2153.98	2670	0	2670
		15	0	0	12293	2998	15291	0	12293	0	1916.85	2670	0	2670
		16	0	0	14435	2345	16780	0	14435	0	2315.18	2670	0	2670
CD1-1	Ear punches x 4; column prep; elute 100 ul; nano drop 102 ng/ul; Reaction conc. 8 ng/ul;	1	1	15862	0	2572	18435	15863	1	2317.14	0.063819	2670	2670	0
		2	0	14758	0	3819	18577	14758	0	1861.1	0	2670	2670	0
		3	0	13352	0	3474	16826	13352	0	1856.02	0	2670	2670	0
		4	1	12902	0	3368	16271	12903	1	1853.02	0.072307	2670	2670	0
		5	1	14870	0	3688	18559	14871	1	1901.02	0.0633925	2670	2670	0
		6	1	15644	0	3229	18874	15645	1	2077.19	0.0623345	2670	2670	0
		7	0	13038	0	2930	15968	13038	0	1994.81	0	2670	2670	0
		8	0	13883	0	3820	17703	13883	0	1804.1	0	2670	2670	0
		9	0	11488	0	2967	14455	11488	0	1862.93	0	2670	2670	0
		10	0	13340	1	2049	15390	13340	1	2371.62	0.0764463	2670	2670	0
		11	0	13220	0	3560	16780	13220	0	1824.03	0	2670	2670	0
		12	2	12981	0	2738	15721	12983	2	2056.2	0.149678	2670	2670	0
		13	0	11940	0	2034	13974	11940	0	2267.29	0	2670	2670	0
		14	0	13923	0	2563	16486	13923	0	2189.8	0	2670	2670	0
		15	0	11940	0	1969	13909	11940	0	2300.01	0	2670	2670	0
		16	0	12390	0	2294	14684	12390	0	2184.07	0	2670	2670	0
CD1-2	Ear punches x 4; column prep; elute 100 ul; nano drop 65 ng/ul; Reaction conc. 8 ng/ul;	1	0	12764	0	1874	14638	12764	0	2418.29	0	2670	2670	0
		2	1	12206	0	1662	13869	12207	1	2496.04	0.0848304	2670	2670	0
		3	0	11751	0	1127	12878	11751	0	2865.84	0	2670	2670	0
		4	0	13663	0	1893	15556	13663	0	2477.98	0	2670	2670	0
		5	0	8443	0	1551	9994	8443	0	2191.86	0	2670	2670	0
		6	0	10941	0	1930	12871	10941	0	2232.3	0	2670	2670	0
		7	0	12908	0	1781	14689	12908	0	2482.26	0	2670	2670	0
		8	0	11511	0	1868	13379	11511	0	2316.26	0	2670	2670	0
		9	0	14463	0	2311	16774	14463	0	2331.94	0	2670	2670	0
		10	1	12740	0	1837	14578	12741	1	2436.92	0.0807046	2670	2670	0
		11	0	13237	0	1363	14600	13237	0	2789.8	0	2670	2670	0
		12	0	12494	0	1257	13751	12494	0	2814.57	0	2670	2670	0
		13	0	14243	0	2307	16550	14243	0	2318.16	0	2670	2670	0
		14	0	12986	0	1826	14812	12986	0	2462.72	0	2670	2670	0
		15	0	13785	0	2642	16427	13785	0	2149.87	0	2670	2670	0
		16	0	14425	0	1859	16284	14425	0	2553.11	0	2670	2670	0
CD1-3	Ear punches x 4; column prep; elute 100 ul; nano drop 71 ng/ul; Reaction conc. 8 ng/ul;	1	0	15071	0	3292	18363	15071	0	2022.17	0	2670	2670	0
		2	0	13138	0	2528	15666	13138	0	2145.96	0	2670	2670	0
		3	0	15633	0	3045	18678	15633	0	2133.94	0	2670	2670	0
		4	0	14663	0	3340	18003	14663	0	1981.84	0	2670	2670	0
		5	0	11853	0	3648	15501	11853	0	1702.03	0	2670	2670	0
		6	0	13685	0	4175	17860	13685	0	1709.94	0	2670	2670	0
		7	1	14854	0	2518	17373	14855	1	2272.3	0.0677203	2670	2670	0
		8	0	12573	0	3776	16349	12573	0	1724.12	0	2670	2670	0
		9	0	14699	0	3997	18696	14699	0	1815.02	0	2670	2670	0
		10	0	14811	0	2796	17607	14811	0	2164.83	0	2670	2670	0
		11	0	16460	0	3504	19964	16460	0	2047.09	0	2670	2670	0
		12	0	14028	0	3681	17709	14028	0	1848.1	0	2670	2670	0
		13	1	16109	0	2845	18955	16110	1	2231.18	0.0620681	2670	2670	0
		14	0	15630	0	4236	19866	15630	0	1818.11	0	2670	2670	0
		15	1	14914	0	2696	17611	14915	1	2207.95	0.0668051	2670	2670	0
		16	0	16107	0	3619	19726	16107	0	1994.99	0	2670	2670	0

## Sheet: Table5 blood matrix
Supplementary Table 5: Blood dilution matrix (Pertinent to Figure 4a-b)
Sample information		Measured (ddPCR)
		Droplets							copies/ul
Name	Preparation	Ch1+Ch2+	Ch1+Ch2-	Ch1-Ch2+	Ch1-Ch2-	Total	Ch1 total	Ch2 total	Ch1	Ch2
BL6	25 ul blood (100% BL6); column prep; elute 100 ul; load 1 ul per 25 ul reaction	0	3	2415	12997	15415	0	2415	0	200.461
1% CD1	25 ul blood (1% CD1, 99% BL6); column prep; elute 100 ul; load 1 ul per 25 ul reaction	3	24	2698	14189	16914	27	2701	1.87951	204.688
5% CD1	25 ul blood (5% CD1, 25% BL6); column prep; elute 100 ul; load 1 ul per 25 ul reaction	17	98	2387	13407	15909	115	2404	8.53514	192.735
25% CD1	25 ul blood (25% CD1, 75% BL6); column prep; elute 100 ul; load 1 ul per 25 ul reaction	72	465	1837	13993	16367	537	1909	39.2473	145.905
50% CD1	25 ul blood (50% CD1, 50% BL6); column prep; elute 100 ul; load 1 ul per 25 ul reaction	80	956	1041	13345	15422	1036	1121	81.8112	88.7831
25% BL6	25 ul blood (75% CD1, 25% BL6); column prep; elute 100 ul; load 1 ul per 25 ul reaction	41	962	511	13653	15167	1003	552	80.4923	43.616
5% BL6	25 ul blood (95% CD1, 5% BL6); column prep; elute 100 ul; load 1 ul per 25 ul reaction	9	1693	112	15585	17399	1702	121	121.11	8.21026
1% BL6	25 ul blood (99% CD1, 1% BL6); column prep; elute 100 ul; load 1 ul per 25 ul reaction	3	1744	26	11177	12950	1747	29	170.487	2.63752
CD1	25 ul blood (100% CD1); column prep; elute 100 ul; load 1 ul per 25 ul reaction	0	1183	0	11368	12551	1183	0	116.468	0

## Sheet: Table6 organ crude lysis
Supplementary Table 6: Organ crude lysis (Pertinent to Figure 4c, Supplementary Figure 5)
Sample information			Measured (ddPCR)
			Droplets							copies/ul
Rodent ID	Type	Preparation	Ch1+Ch2+	Ch1+Ch2-	Ch1-Ch2+	Ch1-Ch2-	Total	Ch1 total	Ch2 total	Ch1	Ch2
Chimera 1	Lung	1.5 mm3 tissue; 100-500 ul crude lysis buffer; load 0.5-1 ul per 25 ul reaction	1373	1477	6795	5584	15229	2850	8168	243.765	904.253
	Liver	1.5 mm3 tissue; 100-500 ul crude lysis buffer; load 0.5-1 ul per 25 ul reaction	808	524	8877	5729	15938	1332	9685	102.675	1100.76
	Brain	1.5 mm3 tissue; 100-500 ul crude lysis buffer; load 0.5-1 ul per 25 ul reaction	810	768	7694	7039	16311	1578	8504	119.706	866.846
	Heart	1.5 mm3 tissue; 100-500 ul crude lysis buffer; load 0.5-1 ul per 25 ul reaction	1058	904	4411	3458	9831	1962	5469	261.894	956.012
	Kidney	1.5 mm3 tissue; 100-500 ul crude lysis buffer; load 0.5-1 ul per 25 ul reaction	22	192	1407	14395	16016	214	1429	15.8255	109.95
	Intestine	1.5 mm3 tissue; 100-500 ul crude lysis buffer; load 0.5-1 ul per 25 ul reaction	723	1463	5572	10172	17930	2186	6295	152.96	508.774
	Pancreas	1.5 mm3 tissue; 100-500 ul crude lysis buffer; load 0.5-1 ul per 25 ul reaction	75	559	1842	14656	17132	634	1917	44.3634	139.607
	Thymus	1.5 mm3 tissue; 100-500 ul crude lysis buffer; load 0.5-1 ul per 25 ul reaction	10088	156	3782	190	14216	10244	13870	1500.12	4371.39
	Blood	10-50 ul blood; hemolysis; 100-500 ul crude lysis buffer; load 0.5-1 ul per 25 ul reaction	19	219	1270	14936	16444	238	1289	17.1519	96.0355
	Gonad	1.5 mm3 tissue; 100-500 ul crude lysis buffer; load 0.5-1 ul per 25 ul reaction	223	524	4704	11234	16685	747	4927	53.887	411.737
	Skin	ear punches x 1-4; 100-500 ul crude lysis buffer; load 0.5-1 ul per 25 ul reaction	161	667	3692	11412	15932	828	3853	62.7883	325.719
Chimera 2	Lung	1.5 mm3 tissue; 100-500 ul crude lysis buffer; load 0.5-1 ul per 25 ul reaction	215	124	10093	5011	15443	339	10308	26.1132	1295.38
	Liver	1.5 mm3 tissue; 100-500 ul crude lysis buffer; load 0.5-1 ul per 25 ul reaction	186	147	9183	7072	16588	333	9369	23.8576	978.78
	Brain	1.5 mm3 tissue; 100-500 ul crude lysis buffer; load 0.5-1 ul per 25 ul reaction	226	420	4881	9231	14758	646	5107	52.6586	499.675
	Heart	1.5 mm3 tissue; 100-500 ul crude lysis buffer; load 0.5-1 ul per 25 ul reaction	298	269	7582	7811	15960	567	7880	42.5562	800.816
	Kidney	1.5 mm3 tissue; 100-500 ul crude lysis buffer; load 0.5-1 ul per 25 ul reaction	1328	312	10944	2570	15154	1640	12272	134.751	1952.68
	Intestine	1.5 mm3 tissue; 100-500 ul crude lysis buffer; load 0.5-1 ul per 25 ul reaction	664	477	8676	6000	15817	1141	9340	88.0845	1050.39
	Pancreas	1.5 mm3 tissue; 100-500 ul crude lysis buffer; load 0.5-1 ul per 25 ul reaction	296	122	9524	3695	13637	418	9820	36.6253	1498.03
	Thymus	1.5 mm3 tissue; 100-500 ul crude lysis buffer; load 0.5-1 ul per 25 ul reaction	3190	211	11287	742	15430	3401	14477	292.933	3275.83
	Blood	10-50 ul blood; hemolysis; 100-500 ul crude lysis buffer; load 0.5-1 ul per 25 ul reaction	1	22	1019	16372	17414	23	1020	1.55488	71.0107
	Gonad	1.5 mm3 tissue; 100-500 ul crude lysis buffer; load 0.5-1 ul per 25 ul reaction	37	72	4449	10727	15285	109	4486	8.41967	408.728
	Skin	ear punches x 1-4; 100-500 ul crude lysis buffer; load 0.5-1 ul per 25 ul reaction	103	317	4109	10735	15264	420	4212	32.8251	379.866
Chimera 3	Lung	1.5 mm3 tissue; 100-500 ul crude lysis buffer; load 0.5-1 ul per 25 ul reaction	814	2280	3145	8066	14305	3094	3959	286.722	381.187
	Liver	1.5 mm3 tissue; 100-500 ul crude lysis buffer; load 0.5-1 ul per 25 ul reaction	224	1071	2048	10770	14113	1295	2272	113.231	206.504
	Brain	1.5 mm3 tissue; 100-500 ul crude lysis buffer; load 0.5-1 ul per 25 ul reaction	399	1846	1452	7278	10975	2245	1851	269.241	217.308
	Heart	1.5 mm3 tissue; 100-500 ul crude lysis buffer; load 0.5-1 ul per 25 ul reaction	729	2372	2737	9432	15270	3101	3466	267.057	302.884
	Kidney	1.5 mm3 tissue; 100-500 ul crude lysis buffer; load 0.5-1 ul per 25 ul reaction	1396	2654	2847	5697	12594	4050	4243	456.46	483.34
	Intestine	1.5 mm3 tissue; 100-500 ul crude lysis buffer; load 0.5-1 ul per 25 ul reaction	975	3595	2372	7917	14859	4570	3347	432.389	300.254
	Pancreas	1.5 mm3 tissue; 100-500 ul crude lysis buffer; load 0.5-1 ul per 25 ul reaction	2191	3193	4468	6253	16105	5384	6659	478.736	627.692
	Thymus	1.5 mm3 tissue; 100-500 ul crude lysis buffer; load 0.5-1 ul per 25 ul reaction	1381	3172	2679	6352	13584	4553	4060	480.27	417.738
	Blood	10-50 ul blood; hemolysis; 100-500 ul crude lysis buffer; load 0.5-1 ul per 25 ul reaction	9	254	793	14938	15994	263	802	19.5063	60.5232
	Gonad	1.5 mm3 tissue; 100-500 ul crude lysis buffer; load 0.5-1 ul per 25 ul reaction	622	1722	3521	9322	15187	2344	4143	197.225	374.768
	Skin	ear punches x 1-4; 100-500 ul crude lysis buffer; load 0.5-1 ul per 25 ul reaction	101	1104	1478	13518	16201	1205	1579	90.9288	120.642
Chimera 4	Lung	1.5 mm3 tissue; 100-500 ul crude lysis buffer; load 0.5-1 ul per 25 ul reaction	231	7014	317	8193	15755	7245	548	724.607	41.6493
	Liver	1.5 mm3 tissue; 100-500 ul crude lysis buffer; load 0.5-1 ul per 25 ul reaction	181	5499	272	9390	15342	5680	453	543.992	35.2606
	Brain	1.5 mm3 tissue; 100-500 ul crude lysis buffer; load 0.5-1 ul per 25 ul reaction	71	2313	144	12998	15526	2384	215	196.121	16.4053
	Heart	1.5 mm3 tissue; 100-500 ul crude lysis buffer; load 0.5-1 ul per 25 ul reaction	115	4843	235	9993	15186	4958	350	464.994	27.4321
	Kidney	1.5 mm3 tissue; 100-500 ul crude lysis buffer; load 0.5-1 ul per 25 ul reaction	8	1270	60	11402	12740	1278	68	124.364	6.29625
	Intestine	1.5 mm3 tissue; 100-500 ul crude lysis buffer; load 0.5-1 ul per 25 ul reaction	8	1612	44	14016	15680	1620	52	128.297	3.90804
	Pancreas	1.5 mm3 tissue; 100-500 ul crude lysis buffer; load 0.5-1 ul per 25 ul reaction	190	5895	273	8053	14411	6085	463	645.422	38.4184
	Thymus	1.5 mm3 tissue; 100-500 ul crude lysis buffer; load 0.5-1 ul per 25 ul reaction	378	8105	331	7204	16018	8483	709	887.24	53.2614
	Blood	10-50 ul blood; hemolysis; 100-500 ul crude lysis buffer; load 0.5-1 ul per 25 ul reaction	0	418	24	15506	15948	418	24	31.2468	1.77179
	Gonad	1.5 mm3 tissue; 100-500 ul crude lysis buffer; load 0.5-1 ul per 25 ul reaction	83	3459	179	10392	14113	3542	262	339.979	22.0458
	Skin	ear punches x 1-4; 100-500 ul crude lysis buffer; load 0.5-1 ul per 25 ul reaction	1273	11854	548	3584	17259	13127	1821	1681.85	131.179
Chimera 5	Lung	1.5 mm3 tissue; 100-500 ul crude lysis buffer; load 0.5-1 ul per 25 ul reaction	91	2782	552	12510	15935	2873	643	233.895	48.4566
	Liver	1.5 mm3 tissue; 100-500 ul crude lysis buffer; load 0.5-1 ul per 25 ul reaction	717	4132	1510	9440	15799	4849	2227	431.303	178.75
	Brain	1.5 mm3 tissue; 100-500 ul crude lysis buffer; load 0.5-1 ul per 25 ul reaction	1419	6869	1294	5900	15482	8288	2713	901.683	226.656
	Heart	1.5 mm3 tissue; 100-500 ul crude lysis buffer; load 0.5-1 ul per 25 ul reaction	300	5064	496	9752	15612	5364	796	495.244	61.5673
	Kidney	1.5 mm3 tissue; 100-500 ul crude lysis buffer; load 0.5-1 ul per 25 ul reaction	1756	8345	942	4329	15372	10101	2698	1259.21	227.053
	Intestine	1.5 mm3 tissue; 100-500 ul crude lysis buffer; load 0.5-1 ul per 25 ul reaction	207	5121	549	10875	16752	5328	756	450.354	54.3282
	Pancreas	1.5 mm3 tissue; 100-500 ul crude lysis buffer; load 0.5-1 ul per 25 ul reaction	92	1285	359	4013	5749	1377	451	322.124	96.1136
	Thymus	1.5 mm3 tissue; 100-500 ul crude lysis buffer; load 0.5-1 ul per 25 ul reaction	5293	7933	574	912	14712	13226	5867	2697.15	598.601
	Blood	10-50 ul blood; hemolysis; 100-500 ul crude lysis buffer; load 0.5-1 ul per 25 ul reaction	0	1178	294	14777	16249	1178	294	88.54	21.4813
	Gonad	1.5 mm3 tissue; 100-500 ul crude lysis buffer; load 0.5-1 ul per 25 ul reaction	362	2915	1453	11466	16196	3277	1815	265.959	139.831
	Skin	ear punches x 1-4; 100-500 ul crude lysis buffer; load 0.5-1 ul per 25 ul reaction	8	339	82	16780	17209	347	90	23.9646	6.16888
BL6	Lung	1.5 mm3 tissue; 100-500 ul crude lysis buffer; load 0.5-1 ul per 25 ul reaction	0	0	9436	5964	15400	0	9436	0	1116.03
	Liver	1.5 mm3 tissue; 100-500 ul crude lysis buffer; load 0.5-1 ul per 25 ul reaction	0	0	4909	12997	17906	0	4909	0	376.962
	Brain	1.5 mm3 tissue; 100-500 ul crude lysis buffer; load 0.5-1 ul per 25 ul reaction	0	0	6234	9848	16082	0	6234	0	576.979
	Heart	1.5 mm3 tissue; 100-500 ul crude lysis buffer; load 0.5-1 ul per 25 ul reaction	0	0	4506	10444	14950	0	4506	0	421.981
	Kidney	1.5 mm3 tissue; 100-500 ul crude lysis buffer; load 0.5-1 ul per 25 ul reaction	0	0	7889	8581	16470	0	7889	0	767.047
	Intestine	1.5 mm3 tissue; 100-500 ul crude lysis buffer; load 0.5-1 ul per 25 ul reaction	0	0	7846	7249	15095	0	7846	0	862.941
	Pancreas	1.5 mm3 tissue; 100-500 ul crude lysis buffer; load 0.5-1 ul per 25 ul reaction	0	0	7745	7178	14923	0	7745	0	861.039
	Thymus	1.5 mm3 tissue; 100-500 ul crude lysis buffer; load 0.5-1 ul per 25 ul reaction	0	0	15973	1447	17420	0	15973	0	2927.21
	Blood	10-50 ul blood; hemolysis; 100-500 ul crude lysis buffer; load 0.5-1 ul per 25 ul reaction	0	0	1211	14893	16104	0	1211	0	91.9722
	Gonad	1.5 mm3 tissue; 100-500 ul crude lysis buffer; load 0.5-1 ul per 25 ul reaction	0	0	11707	2582	14289	0	11707	0	2012.85
	Skin	ear punches x 1-4; 100-500 ul crude lysis buffer; load 0.5-1 ul per 25 ul reaction	0	0	4656	9705	14361	0	4656	0	461.029
CD1	Lung	1.5 mm3 tissue; 100-500 ul crude lysis buffer; load 0.5-1 ul per 25 ul reaction	0	6762	0	10968	17730	6762	0	565.031	0
	Liver	1.5 mm3 tissue; 100-500 ul crude lysis buffer; load 0.5-1 ul per 25 ul reaction	0	6348	0	7958	14306	6348	0	690.002	0
	Brain	1.5 mm3 tissue; 100-500 ul crude lysis buffer; load 0.5-1 ul per 25 ul reaction	0	6368	0	9778	16146	6368	0	590.044	0
	Heart	1.5 mm3 tissue; 100-500 ul crude lysis buffer; load 0.5-1 ul per 25 ul reaction	0	8030	0	9877	17907	8030	0	699.98	0
	Kidney	1.5 mm3 tissue; 100-500 ul crude lysis buffer; load 0.5-1 ul per 25 ul reaction	0	6003	0	8528	14531	6003	0	626.976	0
	Intestine	1.5 mm3 tissue; 100-500 ul crude lysis buffer; load 0.5-1 ul per 25 ul reaction	0	9033	0	8682	17715	9033	0	839.012	0
	Pancreas	1.5 mm3 tissue; 100-500 ul crude lysis buffer; load 0.5-1 ul per 25 ul reaction	0	7169	0	10596	17765	7169	0	607.945	0
	Thymus	1.5 mm3 tissue; 100-500 ul crude lysis buffer; load 0.5-1 ul per 25 ul reaction	1	12731	0	1288	14020	12732	1	2808.7	0.0839167
	Blood	10-50 ul blood; hemolysis; 100-500 ul crude lysis buffer; load 0.5-1 ul per 25 ul reaction	0	1790	0	14957	16747	1790	0	132.988	0
	Gonad	1.5 mm3 tissue; 100-500 ul crude lysis buffer; load 0.5-1 ul per 25 ul reaction	0	9673	0	8209	17882	9673	0	915.957	0
	Skin	ear punches x 1-4; 100-500 ul crude lysis buffer; load 0.5-1 ul per 25 ul reaction	0	8721	0	5856	14577	8721	0	1072.92	0
Hybrid (CD1xDBA2J)	Lung	1.5 mm3 tissue; 100 ul crude lysis buffer; load 0.25 ul per 25 ul reaction	1719	3250	3199	8060	16228	4969	4918	430.083	424.766
	Liver	1.5 mm3 tissue; 200 ul crude lysis buffer; load 0.25 ul per 25 ul reaction	393	1889	1823	9544	13649	2282	2216	215.237	208.426
	Brain	1.5 mm3 tissue; 100 ul crude lysis buffer; load 0.25 ul per 25 ul reaction	242	1630	1582	12922	16376	1872	1824	142.815	138.928
	Heart	1.5 mm3 tissue; 100 ul crude lysis buffer; load 0.25 ul per 25 ul reaction	291	1788	1738	8876	12693	2079	2029	210.443	204.914
	Kidney	1.5 mm3 tissue; 100 ul crude lysis buffer; load 0.25 ul per 25 ul reaction	86	977	930	10157	12150	1063	1016	107.713	102.736
	Intestine	1.5 mm3 tissue; 100 ul crude lysis buffer; load 0.25 ul per 25 ul reaction	1332	3004	3060	6102	13498	4336	4392	455.855	463.068
	Pancreas	1.5 mm3 tissue; 100 ul crude lysis buffer; load 0.25 ul per 25 ul reaction	327	1772	1729	10670	14498	2099	2056	183.994	179.921
	Thymus	1.5 mm3 tissue; 100 ul crude lysis buffer; load 0.25 ul per 25 ul reaction	6625	2630	2506	1335	13096	9255	9131	1443.03	1405.65
	Blood	25 ul blood; hemolysis; 100 ul crude lysis buffer; load 0.5-1 ul per 25 ul reaction	38	709	677	14121	15545	747	715	57.9377	55.3963
	Gonad	1.5 mm3 tissue; 100 ul crude lysis buffer; load 0.25 ul per 25 ul reaction	7146	2999	2874	1059	14078	10145	10020	1500.25	1463.44
	Skin	ear punches x 4; 100 ul crude lysis buffer; load 0.25 ul per 25 ul reaction	339	2022	2073	10643	15077	2361	2412	200.364	205.092
	Lung	1.5 mm3 tissue; column prep; elute 100 ul; load 0.5 ul per 25 ul reaction	137	1349	1271	13246	16003	1486	1408	114.654	108.35
	Liver	1.5 mm3 tissue; column prep; elute 100 ul; load 0.5 ul per 25 ul reaction	430	2328	2296	11189	16243	2758	2726	218.922	216.134
	Brain	1.5 mm3 tissue; column prep; elute 100 ul; load 0.5 ul per 25 ul reaction	4	281	296	15376	15957	285	300	21.2023	22.3288
	Heart	1.5 mm3 tissue; column prep; elute 100 ul; load 0.5 ul per 25 ul reaction	46	849	813	12580	14288	895	859	76.1033	72.9453
	Kidney	1.5 mm3 tissue; column prep; elute 100 ul; load 0.5 ul per 25 ul reaction	921	2746	2628	7401	13696	3667	3549	366.615	352.854
	Intestine	1.5 mm3 tissue; column prep; elute 100 ul; load 0.5 ul per 25 ul reaction	294	1748	1884	9177	13103	2042	2178	199.313	213.868
	Pancreas	1.5 mm3 tissue; column prep; elute 100 ul; load 0.5 ul per 25 ul reaction	88	1093	1006	12818	15005	1181	1094	96.4438	89.063
	Thymus	1.5 mm3 tissue; column prep; elute 100 ul; load 0.5 ul per 25 ul reaction	4191	2818	2909	1992	11910	7009	7100	1044.63	1066.68
	Blood	25 ul blood; hemolysis; column prep; elute 100 ul; load 0.5 ul per 25 ul reaction	9	453	487	16020	16969	462	496	32.4748	34.9006
	Gonad	1.5 mm3 tissue; column prep; elute 100 ul; load 0.5 ul per 25 ul reaction	380	2231	2121	11591	16323	2611	2501	205.063	195.663
	Skin	ear punches x 4; column prep; elute 100 ul; load 0.5 ul per 25 ul reaction	108	1239	1242	11873	14462	1347	1350	115.021	115.29

## Sheet: Table7 blastocyst cell count
Supplementary Table 7: Blastocyst and cell count (Pertinent to Figure 4d, Supplementary Figure 6)
Sample information		Measured (ddPCR)
		Droplets							copies/ul
Name	Preparation	Ch1+Ch2+	Ch1+Ch2-	Ch1-Ch2+	Ch1-Ch2-	Total	Ch1 total	Ch2 total	Ch1	Ch2
CD1-1	1 blastocyst; 4 ul crude lysis buffer; load all per 25 ul reaction	0	75	0	11578	11653	75	0	7.59637	0
CD1-2	1 blastocyst; 4 ul crude lysis buffer; load all per 25 ul reaction	0	70	0	18513	18583	70	0	4.44	0
CD1-3	1 blastocyst; 4 ul crude lysis buffer; load all per 25 ul reaction	0	140	0	20191	20331	140	0	8.12924	0
CD1-4	1 blastocyst; 4 ul crude lysis buffer; load all per 25 ul reaction	0	81	0	17866	17947	81	0	5.32177	0
BL6-1	1 blastocyst; 4 ul crude lysis buffer; load all per 25 ul reaction	0	0	157	18263	18420	0	157	0	10.0704
BL6-2	1 blastocyst; 4 ul crude lysis buffer; load all per 25 ul reaction	0	0	96	19051	19147	0	96	0	5.91347
BL6-3	1 blastocyst; 4 ul crude lysis buffer; load all per 25 ul reaction	0	0	76	17124	17200	0	76	0	5.20988
BL6-4	1 blastocyst; 4 ul crude lysis buffer; load all per 25 ul reaction	0	0	136	17036	17172	0	136	0	9.35459
Chimera-1	1 blastocyst; 4 ul crude lysis buffer; load all per 25 ul reaction	0	112	18	18368	18498	112	18	7.14484	1.14536
Chimera-2	1 blastocyst; 4 ul crude lysis buffer; load all per 25 ul reaction	0	60	14	17755	17829	60	14	3.96586	0.924172
Chimera-3	1 blastocyst; 4 ul crude lysis buffer; load all per 25 ul reaction	1	112	5	19526	19644	113	6	6.78706	0.359392
Chimera-4	1 blastocyst; 4 ul crude lysis buffer; load all per 25 ul reaction	0	144	4	17091	17239	144	4	9.86851	0.273011
CD1-5	1 blastocyst; 4 ul crude lysis buffer; load all per 25 ul reaction	0	72	0	13885	13957	72	0	6.08477	0
CD1-6	1 blastocyst; 4 ul crude lysis buffer; load all per 25 ul reaction	0	120	0	15709	15829	120	0	8.95283	0
CD1-7	1 blastocyst; 4 ul crude lysis buffer; load all per 25 ul reaction	0	126	0	14697	14823	126	0	10.0431	0
CD1-8	1 blastocyst; 4 ul crude lysis buffer; load all per 25 ul reaction	0	70	0	15033	15103	70	0	5.46543	0
CD1-9	1 blastocyst; 4 ul crude lysis buffer; load all per 25 ul reaction	0	74	0	15460	15534	74	0	5.6178	0
NTC-1	4 ul crude lysis buffer; load all per 25 ul reaction	0	0	0	15100	15100	0	0	0	0
CD1-10	1 blastocyst; 4 ul crude lysis buffer; load all per 25 ul reaction	0	83	0	18603	18686	83	0	5.23732	0
CD1-11	1 blastocyst; 4 ul crude lysis buffer; load all per 25 ul reaction	0	97	1	18695	18793	97	1	6.08807	0.0626032
CD1-12	1 blastocyst; 4 ul crude lysis buffer; load all per 25 ul reaction	0	95	0	18708	18803	95	0	5.95905	0
CD1-13	1 blastocyst; 4 ul crude lysis buffer; load all per 25 ul reaction	0	109	0	18283	18392	109	0	6.99308	0
CD1-14	1 blastocyst; 4 ul crude lysis buffer; load all per 25 ul reaction	0	52	0	18295	18347	52	0	3.33915	0
NTC-2	4 ul crude lysis buffer; load all per 25 ul reaction	0	0	0	15106	15106	0	0	0	0
CD1-15	1 blastocyst; 4 ul crude lysis buffer; load all per 25 ul reaction	0	111	0	18231	18342	111	0	7.14126	0
CD1-16	1 blastocyst; 4 ul crude lysis buffer; load all per 25 ul reaction	0	83	0	17630	17713	83	0	5.52569	0
CD1-17	1 blastocyst; 4 ul crude lysis buffer; load all per 25 ul reaction	0	150	0	18025	18175	150	0	9.74981	0
CD1-18	1 blastocyst; 4 ul crude lysis buffer; load all per 25 ul reaction	0	105	0	18242	18347	105	0	6.75229	0
CD1-19	1 blastocyst; 4 ul crude lysis buffer; load all per 25 ul reaction	0	73	0	18993	19066	73	0	4.51312	0
NTC-3	4 ul crude lysis buffer; load all per 25 ul reaction	0	0	0	15034	15034	0	0	0	0
Blood 4ul	10 ul blood; hemolysis; 100 ul crude lysis buffer; load 4 ul per 25 ul reaction	0	6131	0	11987	18118	6131	0	485.98	0
Blood 3ul	10 ul blood; hemolysis; 100 ul crude lysis buffer; load 3 ul per 25 ul reaction	0	4485	0	12732	17217	4485	0	355.034	0
Blood 2ul	10 ul blood; hemolysis; 100 ul crude lysis buffer; load 2 ul per 25 ul reaction	0	3011	0	13876	16887	3011	0	231.039	0
Blood 1ul	10 ul blood; hemolysis; 100 ul crude lysis buffer; load 1 ul per 25 ul reaction	0	1770	0	16063	17833	1770	0	122.979	0
