# Supplementary material for: Streamlined and quantitative detection of chimerism using digital PCR
Source: Sci Rep. 2022 Jun 17;12:10223. doi: 10.1038/s41598-022-14467-5 (PMC9206010; doi:10.1038/s41598-022-14467-5)
Supplement: Supplementary file 3 — Supplementary Information 2. [file 41598_2022_14467_MOESM3_ESM.xlsx]

## Sheet: dMIQE2020
ITEM TO CHECK	PROVIDED	COMMENT
Column1	Y/N	Column2	Y	Y	raw data uploaded to online repository with ID:
1. SPECIMEN			N	N	raw data included as supplemental files:
Detailed description of specimen type and numbers	Y	Supplementary tables 1-7		NA	raw data available on request:
Sampling procedure (including time to storage)	Y	Supplementary tables 1-7			raw data not available:
Sample aliquotation, storage conditions and duration	Y	Supplementary tables 1-7
2. NUCLEIC ACID EXTRACTION
Description of extraction method including amount of sample processed	Y	Supplementary tables 1-7
Volume of solvent used to elute/resuspend extract	Y	Supplementary tables 1-7
Number of extraction replicates	Y	Supplementary tables 1-7
Extraction blanks included?	Y	Supplementary tables 1-7
3. NUCLEIC ACID ASSESSMENT AND STORAGE
Method to evaluate quality of nucleic acids	Y	Nanodrop where appropriate
Method to evaluate quantity of nucleic acids (including molecular weight and calculations when using mass)	Y	Nanodrop where appropriate
Storage conditions: temperature, concentration, duration, buffer, aliquots	Y	Methods and Supplementary tables 1-7.
Clear description of dilution steps used to prepare working DNA solution	Y	Methods and Supplementary tables 1-7
4. NUCLEIC ACID MODIFICATION	NA	NA
Template modification (digestion, sonication, pre-amplification, bisulphite etc.)	N	NA
Details of repurification following modification if performed	N	NA
5. REVERSE TRANSCRIPTION	NA	NA
cDNA priming method and concentration	N	NA
One or two step protocol (include reaction details for two step)	N	NA
Amount of RNA added per reaction	N	NA
Detailed reaction components and conditions	N	NA
Estimated copies measured with and without addition of RT*	N	NA
Manufacturer of reagents used with catalogue and lot numbers	N	NA
Storage of cDNA: temperature, concentration, duration, buffer and aliquots	N	NA
6. dPCR OLIGONUCLEOTIDES DESIGN AND TARGET INFORMATION
Sequence accession number or official gene symbol	Y	Methods: NCBI ID 22173
Method (software) used for design and in silico verification	Y	Methods: NCBI Primer-BLAST
Location of amplicon	Y	Methods: Mus musculus chromsome 7
Amplicon length	Y	Methods: 100 bp
Primer and probe sequences (or amplicon context sequence)**	Y	Methods
Location and identity of any modifications	Y	Methods
Manufacturer of oligonucleotides	Y	Methods: IDT (Coralville, IA)
7. dPCR PROTOCOL
Manufacturer of dPCR instrument and instrument model	Y	Methods: QX200 ddPCR system (BioRad, Hercules, CA)
Buffer/kit manufacturer with catalogue and lot number	Y	Methods: ddPCR™ Supermix for Probes (No dUTP) (BioRad, Hercules, CA)
Primer and probe concentration	Y	Methods: primers 1.25 uM each; probes 0.25 uM each
Pre-reaction volume and composition (incl. amount of template and if restriction enzyme added)	Y	Methods: 25 ul, no restriction enzyme
Template treatment (initial heating or chemical denaturation)	Y	Methods: head denatured crude lysate where applicable
Polymerase identity and concentration, Mg++ and dNTP concentrations***	N	ddPCR supermix was used with included Mg++ and dNTPs
Complete thermocycling parameters	Y	Methods
8. ASSAY VALIDATION
Details of optimisation performed	Y	Figure 2
Analytical specificity (vs. related sequences) and limit of blank (LOB)	Y	Figure 3
Analytical sensitivity/LoD and how this was evaluated	Y	Figure 3
Testing for inhibitors (from biological matrix/extraction)	Y	Figure 4
9. DATA ANALYSIS
Description of dPCR experimental design	Y
Comprehensive details negative and positive of controls (whether applied for QC or for estimation of error)	Y	Figure 3
Partition classification method (thresholding)	Y	Supplementary Figure 2
Examples of positive and negative experimental results (including fluorescence plots in supplemental material)	Y	Supplementary Figure 1
Description of technical replication	Y	Figure 2-4
Repeatability (intra-experiment variation)	Y	Figure 2-4
Reproducibility (inter-experiment/user/lab etc. variation )	Y	Figure 2-4
Number of partitions measured (average and standard deviation )	Y	Methods and Supplementary Tables 1-7
Partition volume	Y	Methods: 0.85 nl
Copies per partition (λ or equivalent ) (average and standard deviation)	Y	Supplementary Tables 1-7
dPCR analysis program (source, version)	Y	Methods: QuantaSoft Analysis Pro version 1.0.596
Description of normalisation method	N	NA
Statistical methods used for analysis	Y	Methods
Data transparency	raw data available on request:	Supplementary Tables 1-7
Table S1. dMIQE2020 checklist for authors, reviewers and editors. Authors should fill detail whether information is provided. Where ‘yes’ is selected use comment box to detail location of information or to include the information. Where ‘no’ is selected use comment box to outline rationale for omission. Sections 4 and 5 may not apply depending on experiment.
* Assessing the absence of DNA using a no RT assay (or where RT has been inactivated) is essential when first extracting RNA. Once the sample has been validated as DNA-free, inclusion of a no-RT control is desirable, but no longer essential.
** Disclosure of the primer and probe sequence is highly desirable and strongly encouraged. However, since not all commercial pre-designed assay vendors provide this information when it is not available assay context sequences must be submitted (Bustin et al. Primer sequence disclosure: A clarification of the miqe guidelines. Clin Chem 2011;57:919-21.)
*** Details of reaction components is highly desirable, however not always possible for commercial disclosure reasons. Inclusion of catalogue number is essential where component reagent details are not available.
